# Supplementary material for: Cold Cas: reevaluating the occurrence of CRISPR/Cas systems in Mycobacteriaceae
Source: Front Microbiol. 2023 Jun 27;14:1204838. doi: 10.3389/fmicb.2023.1204838 (PMC10333696; doi:10.3389/fmicb.2023.1204838)
Supplement: Supplementary file 1 [file Presentation_1.zip]

Archive with 6 entries (6 files):
- Data Sheet 1.fasta
- Data Sheet 2.fasta
- Data Sheet 3.pdf
- Data Sheet 4.zip
- Image 1.JPEG
- List of Supplementary Files.docx
