# Supplementary material for: Cold Cas: reevaluating the occurrence of CRISPR/Cas systems in Mycobacteriaceae
Source: Front Microbiol. 2023 Jun 27;14:1204838. doi: 10.3389/fmicb.2023.1204838 (PMC10333696; doi:10.3389/fmicb.2023.1204838)
Supplement: Supplementary file 1 [file Presentation_1.zip › Data Sheet 1.fasta]

>Mycobacterium_canettii_STB-K_Locus2_Reconstructed
MVALIADSRRSLYLTTVGTFVALDHDAFEVRRPELPAVRAPVRSIESIVCFGNVTLSTSAMARCAQDGID
VSWLTHGGRFRFGLRAPTHGNVLLRMEQWRAAVDRDRCLDVAKPVVAAKLLNSRVVLLDAAKDRSSRSKQ
LRSAADELGGFAEQVKAARDLDTVRGLEGIGAKRYFAEWSSLLSPQGFFFTARIRRPPMDPVNALLSFGY
AMLRTRCQAAAEHIGLDPQVGFLHPVRPGRPSLALDLMEELRAPFVDRLVLTLINRRQLTTKSFSSEPTG
AWRLTDDGRATFLAAFDSHLRTAVSHRVIEQDIERRKVPGLQALVLARYLRGDLTHYFPYRTTGR

>Mycobacterium_canettii_STB-K_Locus1
MDEDLLPARMVNEFVYCPRLFYLEWVEGRFADSDDTRVGQQVHRRVDTEAGAAPLPDEGE
LTAARSVMLSSQELGVIAKIDVIEGIDGSVVPIDYKKGEPQPDGTPWPSDEVQACIQAMV
LRNNGYCCDRTELYYATPRRRVSIDLTPERLAWVTDTVAAARNVAQQSSAPLPLVNSPKC
VRCSLVGLCLPDETNALLARQEQQPRRLVPRDPDQRPVYVTEPGSFVGVRSARLEVTRDK
EKIGSFRLIDVQQVVVFGRVQVSTQALHECFAREIPVMWMSTGGWLQGFAVGQLSRYVEV
RRRQTAAHAQGGNGMAQRMIAGKIANCRTLLRRNARTDVAATVAALKQLSLQARESDNFA
GLLGIEGTAARLYFAEFPKMLSDACAEFAVQFSVLGRNRRPPTDPVNALLSFCYSMLTKD
LVAVIVGVGLDPYLGVYHRSRYGRPALALDLAEEFRPLIADSVVVGVLNNGEIGPHDFIR
RAGAVALTSQGRKTVLKAYERRLETKIRHPVFGYQISYRRVLDVQARLLAAVLVGELPEY
VPMVTR

>Mycobacterium_botniense_JCM_17322_Locus_Cas2Unannotated

MPAASVGVLLLGPGTTITHQAIVLVSDSGSTVVWTGERGVRYYAHGQSLARSSRLLEAQAAAVSNTRSRL
QVARSMYQMRFPDEDVSHLTMQQLRGREGARIRRVYREHSRRTGVKWARRTYDVEDWEGGDAINQALSAA 
NAALYGIVHSVIVALGCSPALGFIHTGHHRSFVYDIADLYKAELSIPVAFDVAAEVDVDIGAETRRRMRD
RLYDLKLLARCATDVQALLMGDTDSDPEDYLEFDVLSLWDEHETVPAGTSYGYGADF


>Mycobacterium_lacus_JCM_15657_Locus_IS3_Disrupted
MDQPTDPTTENSVHIVRRCLKHLDSYRSFVYDIADLYKAEVSIPVAFDVAADTVTDLGGE
TRRRMRDRLHDGRLLQRCAQDVQMLLLGDSEPPSDDYLDFDVLSLWDERAEAVPGGTSYG
SDL


>Mycobacterium_xenopi_RIVM700367_Locus1_Reconstructed


MNSIGCRPTESKELVRASDRISFLYLERCVVNRDSNAITATDERGTVHVPAASVGVLLLGPGTTITHQAI
LLMSDSGSTVVWIGERGVRYYAHGQSPARSSRLLQAQAAAVSNTRSRLQVARSMYQMRFPDEDVSHLSMQ
QLRGREGARIRRVYREHSRRTGVEWTRRTYDVEDWEGGDVVNQALSAANAALYGIVHSVIVALGCSPALG
FIHTGHYRSFVYDIADLYKAELSIPVAFDVAAEVDVDIGADTRRRMRDRLYDLKLLARCAADIQALLLGD
SDTNLEDYLDFDVLSLWDEHQAVPAGTSYGYGEDF


>Mycobacterium_heckeshornense_JCM_15655_Locus

MLIALEMPSRAGTVSTSTIVIVPARKAFSLFTRRSPKTDLPRIQAKCPRCSLVGICLPDEINTLADRTERPRRRLIPSDRAARPLYVTEQGAYVSVRRGRVEVRKDGLDLASVRLIDVSQLCLIGNVQVSTQAFRAFFANDIPVCFFTFGGWLAGIAEGLPSKNVDLRRRQVIVGSRGGLEVARRFVAGKITNSRTLLRRNSREDVRQIVDRLKELQLLAGRSDSLQELLGLEGAAARDYFGAFGAMLRPDLRLPGSPFTFEGRNRRPPRDAVNALLSYVYGLLVKDLTATTLAVGFDPYIGLFHRPRFGRPALALDLAEEFRPLVGDSVVLQVLNNGEVGSRDFVVRAGSVALSSEGRRAVLAAYERRLDITITHPWFGYKISYRRLFEVQARILAAYLTGEVPEYTPIITR


>Mycobacterium_simulans_FI-09026_Locus_PartiallyAnnotated


MNSIARRPTESKELVRISDRISFLYLERCVVNRDSNAITATDERGTVHVPAASVGVLLLGPGTTITHQAI
LLMSDSGSTVVWVGERGVRYYGHGQTLSRSSRLLDAQAAAVSNTRSRLQVARAMYQMRFPDEDVSGLTMQ
QLRGREGARVRSVYREHSRRTGVEWTRRTYDIEAWEDDDAVNQALSAANAALYGIVHSVIVALGCSPALG
FIHTGHHRSFVYDIADLYKAELSIPVAFDVAAEIAADIGAETRRRMRDRLHDLKLLGRCAGDIQRLLVGN
SDDGPADYLDFEVLALWDERAETVAGRTSYGYGDEF

>Mycobacterium_celatum_NCTC_12882_Locus

MNSIGRRPTESKELVRASDRISFLYLERCVVNRDSNAITATDERGTVHVPAASVGVLLLGPGTTITHQAI
LLMSDSGSTVVWIGERGVRYYAHGQSLARSSRLLEAQAAAVSNTRSRLQVARSMYQMRFPDEDVSHLTMQ
QLRGREGARIRRIYREHSRRTGVEWARRTYDVEDWEGGDAVNQALSAANAALYGIVHSVIVALGCSPALG
FIHVGHYRSFVYDIADLYKAELSIPVAFDVAVEVDVDIGADTRRRMRDRLYDLKLLARCAADIQALLLGD
SDADLGDYLDFDVLSLSDEHQAVPAGTSYGYGEDF


>Mycobacterium_microti_ATCC_19422_Locus


MVQLYVSDSVSRISFADGRVIVWSEELGESQYPIETLDGITLFGRPTMTTPFIVEMLKRERDIQLFTTDG
HYQGRISTPDVSYAPRLRQQVHRTDDPAFCLSLSKRIVSRKILNQQALIRAHTSGQDVAESIRTMKHSLA
WVDRSGSLAELNGFEGNAAKAYFTALGHLVPQEFAFQGRSTRPPLDAFNSMVSLGYSLLYKNIIGAIERH
SLNACIGFLHQDSRGHATLASDLMEVWRAPIIDDTVLRLIADGVVDTRAFSKNSDTGAVFATREATRSIA
RAFGNRIARTATYIKGDPHRYTFQYALDLQLQSLVRVIEAGHPSRLVDIDITSEPSGA


>Mycolicibacterium_hassiacum_DSM_44199_Locus1_Atypical

MNETERGMPSTGAPSSSAIPEHIPARMLNEFVYCPRLFYLEWVDDRWADSADTEQGRFTHRASDRREGSL
PDPEFAAILKNVSSVRIQSDRLGLVAVIDRVEGEDGYVCPVDIKKGRPDPDGLPWPADRVQALAQAALLK
DAGYRVRKAVLYYAETHQRVDVPVTPEGLDEVTEIAARAREVACRPRPPLPLVHSPKCPRCSLLGLCLPD
ETNALLARDDLPVRTIVPRDPDHRPLYVTEQGAYVGVRSGRLRITKDREELAEVRLIDVAQLCVYGNVQV
STQALSELWARGTPVLWFSYGGWLRGWAQGEMSKYVELRRRQTAVHAQGGFDIARQLIVGKIKNSRTLLR
RNARADVSAELAQLGRLAERAATADSASSLLGIEGAAARIYFSAFPRMIAPEFATAEFDTNGRKRRPAPD
PINALLGFTYSLLLKDMVATCLGVGLDPYLGVYHRPRYGRPALALDLMEEFRPLIADSVVINALNNGEVS
STSFSRKGRAVWLTAQGRKAVMRAYERRLDTRVRHPIFKYQVTYRRVMDIQARIAAAVMVGEIEQYSPMT
TR


>Mycolicibacterium_hassiacum_DSM_44199_Locus2_Atypical


MQSQDASSLPISLVAHTVFCPRRAWLEAAGEKTDTDQVSAGVLAHHRVDVREERNRGHRAVDIYHSSLGL
TGRCDLLSEQPDGTVKIIEYKATPVRRRPSITEAMRVQLALQRMCLEDMGIHVSEQAVHFVSHHTTVPVS
LTEEDFEAATRYVHETRQICEAPTAPEPLEDDPRCTRCSHIDVCLPGEAPRAHVIRRITVSDPDSQVVHL
VTQGSRAALSKGRMVVRSGGEELATLPVERIQGLVVYGNVDLSSALIREMCWRDLTIVWCSGTGRVWGWS
RSAHSSNGLQRVRQHEASAQGRLGLAREFVAAKIANQATLLRRSIGPTDAVKLLRASQRAAEKAQTIDQL
RGIEGNAAAVYFSMFPAMLSPEKRADFEARWPGRSGRGATDPLNVALNFVYGILTAEAIRAIAACGLDPH
AGFLHSSSRNKPALALDLMEEFRAPVADSVVIRAVNNGELTAASFSEALGSCRLTEKGRKKLIAGFEQRI
QTQFRHPVVKYTTTWRRALEIQARMILKYIDGSQNRYVGITTR


>Mycobacterium_austroafricanum_DSM_44191


MPVSAAMLATVAKTPRIHLPTASARIGILTLERARIAVEGGTVVAHTGDVVLALPTHTLT
ALFLGPGTTLTHRAAADLADAGVTVVWTGSGAVRAYSTVTPLAVRAQLLHRQVSAWADRQ
QRLTVARRLYALRFPDDAAAQLLTMEELRSAEGRRVRDRYRDAAAEHGLTWVRRDTDWDR
SDDLNRAITTAYQALYGAALAAIQALGLHPGLGFIHTGNAHAFSYDIADLHKTELGLDTA
VAAYLNTAPGGVERATRRAMNHAMAQNHTVAAMIGALHRLFAGEDADVFNLTVDDLELFD
LRGNVPANTNYADTVDVPF


>Mycolicibacter_longobardus_DSM_45394_Locus_Atypical

MTTERVEIPISLVAHTVFCERRAWLEAAGEQVINAQIEAGHAAHSAVDNPRTDQLRTRSL
DISHGALGLSGRCDVLRAAGSEAVSIVEYKSTPVRRTARVTDANVIQLALQRMCLEASGI
QVVSQEVYFTNHRRAVQVPLTTEDLQQANRWVATTRQIIERKNAPAPLIDDPRCSSCSHV
SICLPDEHNRTGTRRRVSVSDPHGDILHLTSAGSRASLRSGRVIVARRSEEIASVPLERV
VGMVVHGNVDISSALVREILWRGYTIVWCSSSGRVVGSARSASSPNGLARVKQHVASEVG
HLELAREFISSKVANQATQLRRNAKTDVGRVVKTLRDIAQKCGHAADIPHLYGLEGEAAA
FYFGNFSALLADGADPEFAKSWPGRTGRGAGDPLNVLLNYAYGLLLTDTIRALHACGLDP
NAGFLHTAARNKPALALDLMEEFRAPVADSTVVGMINNGEIVVSDLPTAVGRRLLSDKAR
RALASAYQRRVQQEFKHPVFGYAVSWRRAMEVQARMILGMLDGTSKRYTGIRTR


>Mycobacterium_shinjukuense_JCM_14233_Locus_Unannotated


MTAPDPLPISLVSHHVFCPRRAWLEAAGEQTDTYQMSVGELSHRATDNPA
NSRGGRHRSVDIAHPAWGITGRADAVEDHDGSLRVVEYKATPVRREAEPT
DTMRVQLALQSACLEAMGHTVVEHGVYFTTHHKYVPVALSTKDFDAARAE
VSKTRATLQSSTAPAPLEDDPRCMRCSHVGVCLPEERAQNPVIRRIHAAD
PDSQIIHLATSGSRASIRHGRLCVSARGEEVASFPLERVSGLVVHGNIDL
SSALIRELLWRGLTIVWCSGTGRVIGWGHTANTPNGLARVRQHQASAEGR
LALAREFIGAKIANQATLLRRNGDAPATVSYLRMLQRTALSAETLGALYG
FEGEAAARYFASFSTMLRPRQAEVFLARWPGRAGRGALDPLNVALNFVYG
VLVAETIRAVAACGLDPHAGFLHSSNRNKPALALDLMEEFRAPLGDAVVL
TAINNGEITESGFSSALGSCRLRDSGRKALLSAYERRLATEFTHPVFKYK
VTWRRAIEVQARMVLGYIDGSQAKYTGVATR

>Mycobacterium_canettii_CIPT_140010059

MVQLYVSDSVSRISFADGRVIVWSEELGESQYPIETLDGITLFGRPTMTTPFIVEMLKRERDIQLFTTDG
HYQGRISTPDVSYAPRLRQQVHRTDDPAFCLSLSKRIVSRKILNQQALIRAHTSGQDVAESIRTMKHSLA
WVDRSGSLAELNGFEGNAAKAYFTALGHLVPQEFAFQGRSTRPPLDAFNSMVSLGYSLLYKNIIGAIERH
SLNAYIGFLHQDSRGHATLASDLMEVWRAPIIDDTVLRLIADGVVDTRAFSKNSDTGAVFATREATRSIA
RAFGNRIARTATYIKGDPHRYTFQYALDLQLQSLVRVIEAGHPSRLVDIDITSEPSGA


>Mycobacterium_canettii_CIPT_140070013_STB-H_Locus

MDEDLLPARMVNEFVYCPRLFYLEWVEGRFADSDDTRVGQQVHRRVDTEAGAAPLPDEGELTAARSVMLS
SQELGVIAKIDVIEGIDGSVVPIDYKKGEPQPDGTPWPSDEVQACIQAMVLRNNGYCCDRTELYYATPRR
RVSIDLTPERLAWVTDTVAAARNVAQQSSAPLPLVNSPKCVRCSLVGLCLPDETNALLARQEQQPRRLVP
RDPDQRPVYVTEPGSFVGVRSARLEVTRDKEKIGSFRLIDVQQVVVFGRVQVSTQALHECFAREIPVMWM
STGGWLQGFAIGQLSGYVEVRRRQTVAHAQGGNGLAQRMIAGKIANCRTLLRRNARTDVAATVAALKRLS
VDARECDNFAGLLGIEGTAARLYFAEFPKMLSAACAEIAAQFSVLGRNRRPPPDPVNALLSFCYSMLTKD
LVAVIVGVGLDPYLGVYHRSRYGRPALALDLAEEFRPLIADSVVVGVLNNGEIGPHDFIRRAGAVALTSQ
GRKTVLKAYERRLETKIRHPVFGYQISYRRVLDVQARLLAAVLVGELPEYVPMVTR


>Mycobacterium_canettii_CIPT_140070005_STB-G_Locus

MNTIAWRPTQSQELVRASDRVSFLYLERCVVNRDSNAITATDERGTVHVPAASVGVLLLGPGTTITHQAI
VLMSDSGSTVVWVGERGVRYYGHGVSLARSARLLEAQANAVSNSKSRLRVARAMYQMRFPDEDVSNLTMQ
QLRGREGARVRRAYRDHSHRTGVEWTKRTYDIEDWEGDDPINQALSAANAALYGVVHSVVVALGCSPALG
FIHTGHQRSFVYDIADLYKTELSIPVAFDVAADTVMDLGGETRRRMRDRLHDGRLLERCAQDVQMLLLGD
SESPGDDYLDFGVLSLWDERAESVPGGTSYGSDF

>Mycobacterium_canettii_CIPT-140070007_STB-I_Locus

MNTIAWRPTQSQELVRASDRVSFLYLERCVVNRDSNAITATDERGTVHVPAASVGVLLLGPGTTITHQAI
VLMSDSGSTVVWVGERGVRYYGHGVSLARSARLLEAQANAVSNSKSRLRVARAMYQMRFPDEDVSNLTMQ
QLRGREGARVRRAYRDHSHRTGVEWTKRTYDIEDWEGDDPINQALSAANAALYGVVHSVVVALGCSPALG
FIHTGHQRSFVYDIADLYKTELSIPVAFDVAADTVMDLGGETRRRMRDRLHDGRLLERCAQDVQMLLLGD
SESPGDDYLDFGVLSLWDERAESVPGGTSYGSDF


>Mycobacterium_canettii_CIPT-140070002_STB-E_Locus

MDEDLLPARMVNEFVYCPRLFYLEWVEGRFADSDDTRVGQQVHRRVDTEAGAAPLPDEGELTAARSVMLS
SQELGVIAKIDVIEGIDGSVVPIDYKKGEPQPDGTPWPSDEVQACIQAMVLRNNGYCCDRTELYYATPRR
RVSIDLTPERLAWVTDTVAAARNVAQQSSAPLPLVNSPKCVRCSLVGLCLPDETNALLARQEQQPRRLVP
RDPDQRPVYVTEPGSFVGVRSARLEVTRDKEKIGSFRLIDVQQVVVFGRVQVSTQALHECFAREIPVMWM
STGGWLQGFAIGQLSGYVEVRRRQTVAHAQGGNGLAQRMIAGKIANCRTLLRRNARTDVAATVAALKRLS
VDARECDNFAGLLGIEGTAARLYFAEFPKMLSAACAEIAAQFSVLGRNRRPPPDPVNALLSFCYSMLTKD
LVAVIVGVGLDPYLGVYHRSRYGRPALALDLAEEFRPLIADSVVVGVLNNGEIGPHDFIRRAGAVALTSQ
GRKTVLKAYERRLETKIRHPVFGYQISYRRVLDVQARLLAAVLVGELPEYVPMVTR

>Mycobacterium_canettii_NLA000701671_Locus


MDEDLLPARMVNEFVYCPRLFYLEWVEGRFADSDDTRVGQQVHRRVDTEAGAAPLPDEGE
LTAARSVMLSSQELGVIAKIDVIEGIDGSVVPIDYKKGEPQPDGTPWPSDEVQACIQAMV
LRNNGYCCDRTELYYATPRRRVSIDLTPERLAWVTDTVAAARNVAQQSSAPLPLVNSPKC
VRCSLVGLCLPDETNALLARQEQQPRRLVPRDPDQRPVYVTEPGSFVGVRSARLEVTRDK
EKIGSFRLIDVQQVVVFGRVQVSTQALHECFAREIPVMWMSTGGWLQGFAIGQLSGYVEV
RRRQTVAHAQGGNGLAQRMIAGKIANCRTLLRRNARTDVAATVAALKRLSVDARECDNFA
GLLGIEGTAARLYFAEFPKMLSAACAEIAAQFSVLGRNRRPPPDPVNALLSFCYSMLTKD
LVAVIVGVGLDPYLGVYHRSRYGRPALALDLAEEFRPLIADSVVVGVLNNGEIGPHDFIR
RAGAVALTSQGRKTVLKAYERRLETKIRHPVFGYQISYRRVLDVQARLLAAVLVGELPEY
VPMVTR


>Mycobacterium_persicum_MK4_Locus

MALIADKRRSLYLTTVGTFVALDHDSFEVRRPDQPTVRAPVRSIESIVCFGNITLSTAVM
ARCAEDGIDVSWLTSGGRFRFGLCAPTHGNVLLRMEQWRAAVDTDRSVDIARTIVAAKLL
NSRVVLLDAAKDRSSHSKALREAGDELAIFAERARFAGDLDSLRGIEGIGAKRYFAEWSS
LLSPEGFTFPGRVRHPPLDPVNALLSFGYALLRTQCVAAAEHVGLDPQVGYLHPVRPGRP
SLALDLMEELRAPFVDRLVLTLINRRQLSTKSFSVDPTGAWRLRDDSRTTFLAAFDSHLR
TAIPHRVVDQDVERRKVPGLQALLLARHLRGDLTHYFPYRTTGR


>Mycobacterium_innocens_49_11_Locus1


MALIADKRRSLYLTTVGTFVALDHDSFEVRRPDQPTVRAPVRSIESIVCFGNITLSTAVM
ARCAEDGIDVSWLTSGGRFRFGLRAPTHGNVLLRMEQWRAAVDTDRSVDIARTIVAAKLL
NTRVVLLDAAKDRSSRSRALREAGDELAVFAERARFAGDLDSLRGIEGVGAKRYFAEWSA
LLSPEGFTFTGRVRHPPLDPVNALLSFGYALLRTQCVAAAEHVGLDPQVGFLHPVRPGRP
SLALDLMEELRAPFVDRLVLTLINRRQLSTKSFGVDPTGVWRLSDDSRTTFLAAFDSHLR
TAIQHRVIDQDIERRKVPGLQALLLARHLRGDLTHYFPYRTTGR


>Mycobacterium_innocens_49_11_Locus2


MDEDLLPARMINEFVYCPRLFYLEWVEGRFAESDDTRIGQQVHRRVDTETGAAPLPEEGE
LTAARSVMLSSQELGVIAKIDVIEGIDGSVVPIDYKKGEPQADGTPWPSDEVQACIQGMV
LRDNGYRSDRAELYYATPRRRVSVELTAERLSRVTNIVAAARKVAQQSAAPLPLVNSPKC
VRCSLVGLCLPDETNALLARQEQRPRRLVPRDPDQRPVYVTEPGSFVGVHSARLEVTRDK
EKIASFRLIDVQQLVVFGRVQVSTQALHECFARDIPVLWMSTGGWLQGFAVGQISRYVEV
RRRQTAAHAQGGNGLAQRMIAGKIANCRTLLRRNARGDVATTVAALKQLSSSARECGDFA
GLLGIEGTAARLYFSEFAKMLSNPCAEFAAQFSVLGRNRRPPPDPLNALLSFCYSMLTKD
LVAVIVGVGLDPYLGVFHRSRYGRPALALDLAEEFRPLIADSVVVGVLNNGEIGPRDFIR
RAGAVALTGQGRKTVLKAYERRLETKIRHPVFGYQVSYRRVLDVQARILAAVLVGELPEY
IPMVTR


>Mycobacterium_sp._SM1_Locus1_IS1557_Disrupted


MQLYVSDTVSRVSFVDGQVVVWSDEHGEKHYPIETLDGVTLFGRPTMTTPFILEMLKRDI
DIQLFGTDGHYKGRIAAPTVTQAPRLRAQVYCADDPAFCLHMGKRIVATKIRHQEALLAA
YAPADQRLQEYVQPIRHSLRWVGRCGSLAELNGFEGNAAKAYFAGLQLVVPEEFAFNGRS
TRPPADAFNSMLSLGYSLLYKNIIGAIERHSLNAYIGFLHQDSRGHATLASDLMEVWRAP
VVDDTVLRLIAERLVHADDFTKNPETGAVYAARTAIRSIVRAFGNRIARTATYIGGDPHR
YTFQYALDLQLQSLVRAIEARSPSLFADIEISAGSAR


>Mycobacterium_sp._SM1_Locus2_ISL3_Disrupted


MDEDLLPARMVNEFVYCPRLFYIEWVEARFADSDDTRVGQQIHRRVDTETGAAPLPDEGQ
LRTARSVMLSSQELGVIAKIDVIEGIDGSVIPIDYKKGEPQADGTPWPSDEVQVCIQGMI
LRHNGYRSDRAELYYAKSRRRVAVELTPERLAGAADIVVAARRVAQQAAAPLPLVNSPKC
VRCSLVGLCLPDETNALLARQEQQPRRLVPRDPDQRPVYVTEPGSFVGVRSARLEVTRDK
EKIASFRLIDVQQLVVFGRVQVSTQALHECFAREIPVLWMSTGGWLQGFAVGQLSRYVEV
RRRQTAAHAQGGNRLAQHMIAGKIANCRTLLRRDARADVAATVAMLKQLSADARECDNFS
ALLGVEGTAARLYFAAFPNMLSDACSEFASQFSVLGRNRRPPPDPLNALLSFCYSMLIKD
VVAVTIGVGLDPYLGVFHRSRYGRPALALDLAEEFRPLIADSVVIRVVNNGEIGPHDFIR
RAGAVALTSEGRKRVLKAYERRLETKIRHPIFGYKISYRRVLDVQARLLAAVLVGELPEY
VPMVTR


>Mycobacterium_innocens_MK13_Locus1
MALIADKRRSLYLTTVGTFVALDHDSFEVRRPDQPTVRAPVRSIESIVCFGNITLSTAVMARCAEDGIDVSWLTSGGRFRFGLRAPTHGNVLLRMEQWRAAVDTDRSVDIARTIVAAKLLNTRVVLLDAAKDRSSRSRALREAGDELAVFAERARFAGDLDSLRGIEGVGAKRYFAEWSALLSPEGFTFTGRVRHPPLDPVNALLSFGYALLRTQCVAAAEHVGLDPQVGFLHPVRPGRPSLALDLMEELRAPFVDRLVLTLINRRQLSTKSFGVDPTGVWRLSDDSRTTFLAAFDSHLRTAIQHRVIDQDIERRKVPGLQALLLARHLRGDLTHYFPYRTTGR

>Mycobacterium_innocens_MK13_Locus2
MDEDLLPARMINEFVYCPRLFYLEWVEGRFAESDDTRIGQQVHRRVDTETGAAPLPEEGELTAARSVMLSSQELGVIAKIDVIEGIDGSVVPIDYKKGEPQADGTPWPSDEVQACIQGMVLRDNGYRSDRAELYYATPRRRVSVELTAERLSRVTNIVAAARKVAQQSAAPLPLVNSPKCVRCSLVGLCLPDETNALLARQEQRPRRLVPRDPDQRPVYVTEPGSFVGVHSARLEVTRDKEKIASFRLIDVQQLVVFGRVQVSTQALHECFARDIPVLWMSTGGWLQGFAVGQISRYVEVRRRQTAAHAQGGNGLAQRMIAGKIANCRTLLRRNARGDVATTVAALKQLSSSARECGDFAGLLGIEGTAARLYFSEFAKMLSNPCAEFAAQFSVLGRNRRPPPDPLNALLSFCYSMLTKDLVAVIVGVGLDPYLGVFHRSRYGRPALALDLAEEFRPLIADSVVVGVLNNGEIGPRDFIRRAGAVALTGQGRKTVLKAYERRLETKIRHPVFGYQVSYRRVLDVQARILAAVLVGELPEYIPMVTR


>Mycobacterium_gastri_Wayne_Locus_Reconstructed


MDEDLLPARMINEFVYCPRLFYLEWVEGRFADSDDTRVGQQVHRRVDTETGAAPLPEEGELTAARSVTLS
SEELGVIAKIDVIEGIDGSVVPIDYKKGEPQADGTPWPSDEVQACIQGMVLRDNGYRSDRAELYYATPRR
RVSVELTPERLARVTDVVAAARKVAQQSSAPLPLVNSPKCTRCSLVGLCLPDETNALLARQEQQPRRLVP
RDPDQRPVYVTEPGSFVGVRSARLEVARDKEKIASFRLIDVQQLVVFGRVQISTQALHECFARDIPVLWM
STGGWLQGFAVGQISRYVEVRRRQTAAHAQGGNGLAQRMIAGKIANCRTLLRRNARADVAATVAALKQLS
ASARECDDFASLLGIEGTAARLYFSEFAKMLSNACGEFAAQFSALGRNRRPPPDPLNALLSFCYSMLTKD
LVAVIVGVGLDPYLGVFHRSRYGRPALALDLAEEFRPLIADSVVVGVLNNGEIGPRDFIRRAGAVALTSQ
GRKTVLKAYERRLETKIRHPVFGYQISYRRVLDVQARLLAAVLVGELPEYVPMVTR

>Mycobacterium_riyadhense_MR-246_Locus

MDEDLLPARMVNEFVYCPRLFYLEWVEGRFADSDDTRVGHQVHRRVDTEAGAAPLPDEGELTAARSVMLSSQELGVIAKIDVIEGVDGSVVPIDYKKGEPQADGTPWPSDEVQACIQAMVLRDNGYRCDRAELYYATPRRRVSVELTSERLARVTDIVATARTVAQQSAAPLPLVNSPKCVRCSLVGLCLPDETNALLARQEQQPRRLVPRDPDQRPVYVTEPGSFVGVRSARLEVTRDKEKIGSFRLIDVQQVVVFGRVQVSTQALHECFAREIPVMWMSTGGWLQGFAVGQLSGYVEVRRRQTAAHAQGGNGLAQRMIAGKIANCRTLLRRNARTDVAATVAALKQLSADARECDNFAGLLGIEGTAARLYFAEFPKMLSDACVEFAAQFSALGRNRRPPPDPVNALLSFCYSMLTKDLVAVIVGVGLDPYLGVFHRSKYGRPALALDLAEEFRPLIADSVVIGVLNNGEIGPRDFIRRAGAVALTNQGRRTVLRAYERRLETKIRHPVFGYQISYRRILDVQARLLAAVLVGELPEYVPMVTR

>Mycobacterium_ostraviense_1010001458_Locus


MDEDLLPARMINEFVYCPRLFYLEWVEGRFADSDDTRVGQQVHRRVDTETGAAPLPEEGELTAARSVTLS
SQELGVIAKIDVIEGIDGSVVPIDYKKGEPQADGTPWPSDEVQACIQGMVLRDNGYRSDRAELYYATPRR
RVSVELTSERLARVTDVVAAARKVAQQSSAPLPLVNSPKCVRCSLVGLCLPDETNALLARQEQPPRRLVP
RDPDQRPVYITEPGSFVGVRSARLEVTRDKEKIASFRLIDVQQLVVFGRVQVSTQALHECFARDIPVLWM
STGGWLQGFAVGQISRYVEVRRRQTAAHAQGGNGLAQRMIAGKIANCRTLLRRNTRADVAATVAALKQLS
ASAGECDDFAALLGIEGAAARLYFSEFAKMLSNSCGEVAAQFSVLGRNRRPPPDPLNALLSFCYSMLTKD
LVAVIVGVGLDPYLGVFHRSRYGRPALALDLAEEFRPLIADSVVIGVLNNGEIGPRDFIRRAGAVALTSQ
GRKTVLKAYERRLETKIRHPVFGYQVSYRRVLDVQARILAAVLVGELPEYVPMVTR

>Mycobacterium_ostraviense_241-15_Locus


MDEDLLPARMINEFVYCPRLFYLEWVEGRFADSDDTRVGQQVHRRVDTETGAAPLPEEGE
LTAARSVTLSSQELGVIAKIDVIEGIDGSVVPIDYKKGEPQADGTPWPSDEVQACIQGMV
LRDNGYRSDRAELYYATPRRRVSVELTSERLARVTDVVAAARKVAQQSSAPLPLVNSPKC
VRCSLVGLCLPDETNALLARQEQPPRRLVPRDPDQRPVYITEPGSFVGVRSARLEVTRDK
EKIASFRLIDVQQLVVFGRVQVSTQALHECFARDIPVLWMSTGGWLQGFAVGQISRYVEV
RRRQTAAHAQGGNGLAQRMIAGKIANCRTLLRRNTRADVAATVAALKQLSASAGECDDFA
ALLGIEGAAARLYFSEFAKMLSNSCGEVAAQFSVLGRNRRPPPDPLNALLSFCYSMLTKD
LVAVIVGVGLDPYLGVFHRSRYGRPALALDLAEEFRPLIADSVVIGVLNNGEIGPRDFIR
RAGAVALTSQGRKTVLKAYERRLETKIRHPVFGYQVSYRRVLDVQARILAAVLVGELPEY
VPMVTR

>Mycobacterium_attenuatum_MK41_Locus

MALIADKRRSLYLTTVGTFVALDHDSFEVRRPDQPTVRAPVRSIESIVCFGNITLSTAVM
ARCAEDGIDVSWLTSGGRFRFGLRVPTHGNVLLRMEQWRAAVDTDRCVDIARAIVAAKLL
NTRVVLLDAAKDRSSHSKALREAGDELAVFAERARFAGDLDSLRGIEGIGAKRYFAEWSA
LLSPEEFEFAGRVRHPPLDPVNALLSFGYALLRTQCVAAAEHVGLDPQVGYLHPVRPGRP
SLALDLMEELRAPFVDRLVLTLINRRQLNKKSFSVDPTGVWRLSDDSRATFLAAFDCHLR
TAIPHRVVDQDIERRKVPGLQALLLARHLRGDLTHYFPYRTTGR


>Mycobacterium_riyadhense_MR-1023_Locus

MDEDLLPARMVNEFVYCPRLFYLEWVEGRFADSDDTRVGHQVHRRVDTEAGAAPLPDEGE
LTAARSVMLSSQELGVIAKIDVIEGVDGSVVPIDYKKGEPQADGTPWPSDEVQACIQAMV
LRDNGYRCDRAELYYATPRRRVSVELTSERLARVTDIVATARTVAQQSAAPLPLVNSPKC
VRCSLVGLCLPDETNALLARQEQQPRRLVPRDPDQRPVYVTEPGSFVGVRSARLEVTRDK
EKIGSFRLIDVQQVVVFGRVQVSTQALHECFAREIPVMWMSTGGWLQGFAVGQLSGYVEV
RRRQTAAHAQGGNGLAQRMIAGKIANCRTLLRRNARTDVAATVAALKQLSADARECDNFA
GLLGIEGTAARLYFAEFPKMLSDACVEFAAQFSALGRNRRPPPDPVNALLSFCYSMLTKD
LVAVIVGVGLDPYLGVFHRSKYGRPALALDLAEEFRPLIADSVVIGVLNNGEIGPRDFIR
RAGAVALTNQGRRTVLRAYERRLETKIRHPVFGYQISYRRILDVQARLLAAVLVGELPEY
VPMVTR


>Mycobacterium_tuberculosis_1.1.2_Locus


MVQLYVSDSVSRISFADGRVIVWSEELGESQYPIETLDGITLFGRPTMTTPFIVEMLKRE
RDIQLFTTDGHYQGRISTPDVSYAPRLRQQVHRTDDPAFCLSLSKRIVSRKILNQQALIR
AHTSGQDVAESIRTMKHSLAWVDRSGSLAELNGFEGNAAKAYFTALGHLVPQEFAFQGRS
TRPPLDAFNSMVSLGYSLLYKNIIGAIERHSLNAYIGFLHQDSRGHATLASDLMEVWRAP
IIDDTVLRLIADGVVDTRAFSKNSDTGAVFATREATRSIARAFGNRIARTATYIKGDPHR
YTFQYALDLQLQSLVRVIEAGHPSRLVDIDITSEPSGA


>Mycobacterium_tuberculosis_3.1.1_Locus

MVQLYVSDSVSRISFADGRVIVWSEELGESQYPIETLDGITLFGRPTMTTPFIVEMLKRE
RDIQLFTTDGHYQGRISTPDVSYAPRLRQQVHRTDDPAFCLSLSKRIVSRKILNQQALIR
AHTSGQDVAESIRTMKHSLAWVDRSGSLAELNGFEGNAAKAYFTALGHLVPQEFAFQGRS
TRPPLDAFNSMVSLGYSLLYKNIIGAIERHSLNAYIGFLHQDSRGHATLASDLMEVWRAP
IIDDTVLRLIADGVVDTRAFSKNSDTGAVFATREATRSIARAFGNRIARTATYIKGDPHR
YTFQYALDLQLQSLVRVIEAGHPSRLVDIDITSEPSGA


>Mycobacterium_tuberculosis_4.1_Locus

MVQLYVSDSVSRISFADGRVIVWSEELGESQYPIETLDGITLFGRPTMTTPFIVEMLKRE
RDIQLFTTDGHYQGRISTPDVSYAPRLRQQVHRTDDPAFCLSLSKRIVSRKILNQQALIR
AHTSGQDVAESIRTMKHSLAWVDRSGSLAELNGFEGNAAKAYFTALGHLVPQEFAFQGRS
TRPPLDAFNSMVSLGYSLLYKNIIGAIERHSLNAYIGFLHQDSRGHATLASDLMEVWRAP
IIDDTVLRLIADGVVDTRAFSKNSDTGAVFATREATRSIARAFGNRIARTATYIKGDPHR
YTFQYALDLQLQSLVRVIEAGHPSRLVDIDITSEPSGA


>Mycobacterium_bovis_AF2122-97_Locus

MVQLYVSDSVSRISFADGRVIVWSEELGESQYPIETLDGITLFGRPTMTTPFIVEMLKRE
RDIQLFTTDGHYQGRISTPDVSYAPRLRQQVHRTDDPAFCLSLSKRIVSRKILNQQALIR
AHTSGQDVAESIRTMKHSLAWVDRSGSLAELNGFEGNAAKAYFTALGHLVPQEFAFQGRS
TRPPLDAFNSMVSLGYSLLYKNIIGAIERHSLNAYIGFLHQDSRGHATLASDLMEVWRAP
IIDDTVLRLIADGVVDTRAFSKNSDTGAVFATREATRSIARAFGNRIARTATYIKGDPHR
YTFQYALDLQLQSLVRVIEAGHPSRLVDIDITSEPSGA
>Mycobacterium_africanum_str._25_Locus

MVQLYVSDSVSRISFADGRVIVWSEELGESQYPIETLDGITLFGRPTMTTPFIVEMLKRE
RDIQLFTTDGHYQGRISTPDVSYAPRLRQQVHRTDDPAFCLSLSKRIVSRKILNQQALIR
AHTSGQDVAESIRTMKHSLAWVDRSGSLAELNGFEGNAAKAYFTALGHLVPQEFAFQGRS
TRPPLDAFNSMVSLGYSLLYKNIIGAIERHSLNAYIGFLHQDSRGHATLASDLMEVWRAP
IIDDTVLRLIADGVVDTRAFSKNSDTGAVFATREATRSIARAFGNRIARTATYIKGDPHR
YTFQYALDLQLQSLVRVIEAGHPSRLVDIDITSEPSGA

>Mycobacterium_canettii_Percy32_Locus

MVQLYVSDSVSRISFADGRVIVWSEELGESQYPIETLDGITLFGRPTMTTPFIVEMLKRE
RDIQLFTTDGHYQGRISTPDVSYAPRLRQQVHRTDDPAFCLSLSKRIVSRKILNQQALIR
AHTSGQDVAESIRTMKHSLAWVDRSGSLAELNGFEGNAAKAYFTALGHLVPQEFAFQGRS
TRPPLDAFNSMVSLGYSLLYKNIIGAIERHSLNAYIGFLHQDSRGHATLASDLMEVWRAP
IIDDTVLRLIADGVVDTRAFSKNSDTGAVFATREATRSIARAFGNRIARTATYIKGDPHR
YTFQYALDLQLQSLVRVIEAGHPSRLVDIDITSEPSGA
>Mycobacterium_canettii_Percy525_Locus

MDEDLLPARMVNEFVYCPRLFYLEWVEGRFADSDDTRVGQQVHRRVDTEAGAAPLPDEGE
LTAARSVMLSSQELGVIAKIDVIEGIDGSVVPIDYKKGEPQPDGTPWPSDEVQACIQAMV
LRNNGYCCDRTELYYATPRRRVSIDLTPERLAWVTDTVAAARNVAQQSSAPLPLVNSPKC
VRCSLVGLCLPDETNALLARQEQQPRRLVPRDPDQRPVYVTEPGSFVGVRSARLEVTRDK
EKIGSFRLIDVQQVVVFGRVQVSTQALHECFAREIPVMWMSTGGWLQGFAIGQLSGYVEV
RRRQTVAHAQGGNGLAQRMIAGKIANCRTLLRRNARTDVAATVAALKRLSVDARECDNFA
GLLGIEGTAARLYFAEFPKMLSAACAEIAAQFSVLGRNRRPPPDPVNALLSFCYSMLTKD
LVAVIVGVGLDPYLGVYHRSRYGRPALALDLAEEFRPLIADSVVVGVLNNGEIGPHDFIR
RAGAVALTSQGRKTVLKAYERRLETKIRHPVFGYQISYRRVLDVQARLLAAVLVGELPEY
VPMVTR

>Mycobacterium_canettii_CIPT-140060008_Locus1

MVQLYVSDSVSRISFADGRVIVWSEELGESQYPIETLDGITLFGRPTMTTPFIVEMLKRE
RDIQLFTTDGHYQGRISTPDVSYAPRLRQQVHRTDDPAFCLSLSKRIVSRKILNQQALIR
AHTSGQDVAESIRTMKHSLAWVDRSGSLAELNGFEGNAAKAYFTALGHLVPQEFAFQGRS
TRPPLDAFNSMVSLGYSLLYKNIIGAIERHSLNAYIGFLHQDSRGHATLASDLMEVWRAP
IIDDTVLRLIADGVVDTRAFSKNSDTGAVFATREATRSIARAFGNRIARTATYIKGDPHR
YTFQYALDLQLQSLVRVIEAGHPSRLVDIDITSEPSGA

>Mycobacterium_canettii_CIPT-140060008_Locus2

MDEDLLPARMVNEFVYCPRLFYLEWVEGRFADSDDTRVGQQVHRRVDTEAGAAPLPDEGE
LTAARSVMLSSQELGVIAKIDVIEGIDGSVVPIDYKKGEPQPDGTPWPSDEVQACIQAMV
LRNNGYCCDRTELYYATPRRRVSIDLTPERLAWVTDTVAAARNVAQQSSAPLPLVNSPKC
VRCSLVGLCLPDETNALLARQEQQPRRLVPRDPDQRPVYVTEPGSFVGVRSARLEVTRDK
EKIGSFRLIDVQQVVVFGRVQVSTQALHECFAREIPVMWMSTGGWLQGFAIGQLSGYVEV
RRRQTVAHAQGGNGLAQRMIAGKIANCRTLLRRNARTDVAATVAALKRLSVDARECDNFA
GLLGIEGTAARLYFAEFPKMLSAACAEIAAQFSVLGRNRRPPPDPVNALLSFCYSMLTKD
LVAVIVGVGLDPYLGVYHRSRYGRPALALDLAEEFRPLIADSVVVGVLNNGEIGPHDFIR
RAGAVALTSQGRKTVLKAYERRLETKIRHPVFGYQISYRRVLDVQARLLAAVLVGELPEY
VPMVTR
