# Supplementary material for: Cold Cas: reevaluating the occurrence of CRISPR/Cas systems in Mycobacteriaceae
Source: Front Microbiol. 2023 Jun 27;14:1204838. doi: 10.3389/fmicb.2023.1204838 (PMC10333696; doi:10.3389/fmicb.2023.1204838)
Supplement: Supplementary file 1 [file Presentation_1.zip › Data Sheet 2.fasta]

>Mycobacterium_austroafricanum_DSM_44191
------------------------------------------------------------
------------------------------------------------------------
------------------------------------------------------------
-----------------------------MPVSAAMLATVAKTPRIHLPTASARIGILTL
ER-ARIAVEGGTVVAHTGDV-VLALPTHTLTALFLGPGTTLTHRAAADLADAGVTVVWTG
SGAVRAYSTVTPLAVRAQLLHRQVSAWADRQQRLTVARRLYALRFPD-------------
---------DAAAQLL----------TMEELRSAEGRRVRDRYRDAAAEHGLTWVR--RD
---TDWDRS---DDLNRAITTAYQALYGAALAAIQALGLHPGLGFIHTGN--AHAFSYDI
ADLHKTELGLDTAVAAYLNTAPGGVERATRRAMNHAMAQNHTVAAMIGALHRLFAGE-DA
DVFNL-TVDDLELFDLRGN-VPANTNYADTVD-VPF---------
>Mycobacterium_lacus_JCM_15657_Locus_IS3_Disrupted
------------------------------------------------------------
------------------------------------------------------------
------------------------------------------------------------
----------------------------------------------------------MD
QP----------------------------------------------------------
-------------------------TDPTTENSVHIVRRC--------------------
------------------------------------------LKH---------------
--------------------------------------LDSYRSFVY-----------DI
ADLYKAEVSIPVAFDVAADTVTDLGGE-TRRRMRDRLHDGRLLQRCAQDVQMLLLGDSEP
PSDDYLDFDVLSLWDERAEAVPGGTSYGSDL--------------
>Mycobacterium_canettii_CIPT_140070005_STB-G_Locus
------------------------------------------------------------
------------------------------------------------------------
------------------------------------------------------------
---------------------------------MNTIAWRPTQSQELVRASDRVSFLYLE
RC---VVNRDSNAITATDERGTVHVPAASVGVLLLGPGTTITHQAIVLMSDSGSTVVWVG
ERGVRYYGHGVSLARSARLLEAQANAVSNSKSRLRVARAMYQMRFPD-------------
---------EDVSNL-----------TMQQLRGREGARVRRAYRDHSHRTGVEWTK--RT
YDIEDWEGD---DPINQALSAANAALYGVVHSVVVALGCSPALGFIHTGH--QRSFVYDI
ADLYKTELSIPVAFDVAADTVMDLGGE-TRRRMRDRLHDGRLLERCAQDVQMLLLGDSES
PGDDYLDFGVLSLWDERAESVPGGTSYG--SDF------------
>Mycobacterium_canettii_CIPT-140070007_STB-I_Locus
------------------------------------------------------------
------------------------------------------------------------
------------------------------------------------------------
---------------------------------MNTIAWRPTQSQELVRASDRVSFLYLE
RC---VVNRDSNAITATDERGTVHVPAASVGVLLLGPGTTITHQAIVLMSDSGSTVVWVG
ERGVRYYGHGVSLARSARLLEAQANAVSNSKSRLRVARAMYQMRFPD-------------
---------EDVSNL-----------TMQQLRGREGARVRRAYRDHSHRTGVEWTK--RT
YDIEDWEGD---DPINQALSAANAALYGVVHSVVVALGCSPALGFIHTGH--QRSFVYDI
ADLYKTELSIPVAFDVAADTVMDLGGE-TRRRMRDRLHDGRLLERCAQDVQMLLLGDSES
PGDDYLDFGVLSLWDERAESVPGGTSYG--SDF------------
>Mycobacterium_simulans_FI-09026_Locus_PartiallyAnnotated
------------------------------------------------------------
------------------------------------------------------------
------------------------------------------------------------
---------------------------------MNSIARRPTESKELVRISDRISFLYLE
RC---VVNRDSNAITATDERGTVHVPAASVGVLLLGPGTTITHQAILLMSDSGSTVVWVG
ERGVRYYGHGQTLSRSSRLLDAQAAAVSNTRSRLQVARAMYQMRFPD-------------
---------EDVSGL-----------TMQQLRGREGARVRSVYREHSRRTGVEWTR--RT
YDIEAWEDD---DAVNQALSAANAALYGIVHSVIVALGCSPALGFIHTGH--HRSFVYDI
ADLYKAELSIPVAFDVAAEIAADIGAE-TRRRMRDRLHDLKLLGRCAGDIQRLLVGNSDD
GPADYLDFEVLALWDERAETVAGRTSYGYGDEF------------
>Mycobacterium_botniense_JCM_17322_Locus_Cas2Unannotated
------------------------------------------------------------
------------------------------------------------------------
------------------------------------------------------------
------------------------------------------------------------
------------------------MPAASVGVLLLGPGTTITHQAIVLVSDSGSTVVWTG
ERGVRYYAHGQSLARSSRLLEAQAAAVSNTRSRLQVARSMYQMRFPD-------------
---------EDVSHL-----------TMQQLRGREGARIRRVYREHSRRTGVKWAR--RT
YDVEDWEGG---DAINQALSAANAALYGIVHSVIVALGCSPALGFIHTGH--HRSFVYDI
ADLYKAELSIPVAFDVAAEVDVDIGAE-TRRRMRDRLYDLKLLARCATDVQALLMGDTDS
DPEDYLEFDVLSLWDEH-ETVPAGTSYGYGADF------------
>Mycobacterium_xenopi_RIVM700367_Locus1_Reconstructed
------------------------------------------------------------
------------------------------------------------------------
------------------------------------------------------------
---------------------------------MNSIGCRPTESKELVRASDRISFLYLE
RC---VVNRDSNAITATDERGTVHVPAASVGVLLLGPGTTITHQAILLMSDSGSTVVWIG
ERGVRYYAHGQSPARSSRLLQAQAAAVSNTRSRLQVARSMYQMRFPD-------------
---------EDVSHL-----------SMQQLRGREGARIRRVYREHSRRTGVEWTR--RT
YDVEDWEGG---DVVNQALSAANAALYGIVHSVIVALGCSPALGFIHTGHY--RSFVYDI
ADLYKAELSIPVAFDVAAEVDVDIGAD-TRRRMRDRLYDLKLLARCAADIQALLLGDSDT
NLEDYLDFDVLSLWDEH-QAVPAGTSYGYGEDF------------
>Mycobacterium_celatum_NCTC_12882_Locus
------------------------------------------------------------
------------------------------------------------------------
------------------------------------------------------------
---------------------------------MNSIGRRPTESKELVRASDRISFLYLE
RC---VVNRDSNAITATDERGTVHVPAASVGVLLLGPGTTITHQAILLMSDSGSTVVWIG
ERGVRYYAHGQSLARSSRLLEAQAAAVSNTRSRLQVARSMYQMRFPD-------------
---------EDVSHL-----------TMQQLRGREGARIRRIYREHSRRTGVEWAR--RT
YDVEDWEGG---DAVNQALSAANAALYGIVHSVIVALGCSPALGFIHVGHY--RSFVYDI
ADLYKAELSIPVAFDVAVEVDVDIGAD-TRRRMRDRLYDLKLLARCAADIQALLLGDSDA
DLGDYLDFDVLSLSDEH-QAVPAGTSYGYGEDF------------
>Mycobacterium_sp._SM1_Locus1_IS1557_Disrupted
------------------------------------------------------------
------------------------------------------------------------
------------------------------------------------------------
------------------------------------------------------MQLYVS
DTVSRVSFVDGQVVVWSDEHGEKHYPIETLDGVTLFGRPTMTTPFILEMLKRDIDIQLFG
TDGHYKGRIAAPTVTQAPRLRAQVYCADDPAFCLHMGKRIVATKIRHQEALL------AA
YAPADQRLQEYVQPIRHSLRWVGRCGSLAELNGFEGNAAKAYFAGLQLVVP-------EE
FAFNGRSTRPPADAFNSMLSLGYSLLYKNIIGAIERHSLNAYIGFLHQDSRGHATLASDL
MEVWRAPVVDDTVLRLIAERLVHADDFTKNPETGAVYAARTAIRSIVRAFGNRIARTATY
IGGDPHRYTFQYALDLQLQSLVRAIEARSPSLFADIEISAGSAR-
>Mycobacterium_canettii_CIPT_140010059
------------------------------------------------------------
------------------------------------------------------------
------------------------------------------------------------
-----------------------------------------------------MVQLYVS
DSVSRISFADGRVIVWSEELGESQYPIETLDGITLFGRPTMTTPFIVEMLKRERDIQLFT
TDGHYQGRISTPDVSYAPRLRQQVHRTDDPAFCLSLSKRIVSRKILNQQALI------RA
HT-SGQDVAESIRTMKHSLAWVDRSGSLAELNGFEGNAAKAYFTALGHLVP-------QE
FAFQGRSTRPPLDAFNSMVSLGYSLLYKNIIGAIERHSLNAYIGFLHQDSRGHATLASDL
MEVWRAPIIDDTVLRLIADGVVDTRAFSKNSDTGAVFATREATRSIARAFGNRIARTATY
IKGDPHRYTFQYALDLQLQSLVRVIEAGHPSRLVDIDITSEPSGA
>Mycobacterium_tuberculosis_1.1.2_Locus
------------------------------------------------------------
------------------------------------------------------------
------------------------------------------------------------
-----------------------------------------------------MVQLYVS
DSVSRISFADGRVIVWSEELGESQYPIETLDGITLFGRPTMTTPFIVEMLKRERDIQLFT
TDGHYQGRISTPDVSYAPRLRQQVHRTDDPAFCLSLSKRIVSRKILNQQALI------RA
HT-SGQDVAESIRTMKHSLAWVDRSGSLAELNGFEGNAAKAYFTALGHLVP-------QE
FAFQGRSTRPPLDAFNSMVSLGYSLLYKNIIGAIERHSLNAYIGFLHQDSRGHATLASDL
MEVWRAPIIDDTVLRLIADGVVDTRAFSKNSDTGAVFATREATRSIARAFGNRIARTATY
IKGDPHRYTFQYALDLQLQSLVRVIEAGHPSRLVDIDITSEPSGA
>Mycobacterium_tuberculosis_3.1.1_Locus
------------------------------------------------------------
------------------------------------------------------------
------------------------------------------------------------
-----------------------------------------------------MVQLYVS
DSVSRISFADGRVIVWSEELGESQYPIETLDGITLFGRPTMTTPFIVEMLKRERDIQLFT
TDGHYQGRISTPDVSYAPRLRQQVHRTDDPAFCLSLSKRIVSRKILNQQALI------RA
HT-SGQDVAESIRTMKHSLAWVDRSGSLAELNGFEGNAAKAYFTALGHLVP-------QE
FAFQGRSTRPPLDAFNSMVSLGYSLLYKNIIGAIERHSLNAYIGFLHQDSRGHATLASDL
MEVWRAPIIDDTVLRLIADGVVDTRAFSKNSDTGAVFATREATRSIARAFGNRIARTATY
IKGDPHRYTFQYALDLQLQSLVRVIEAGHPSRLVDIDITSEPSGA
>Mycobacterium_tuberculosis_4.1_Locus
------------------------------------------------------------
------------------------------------------------------------
------------------------------------------------------------
-----------------------------------------------------MVQLYVS
DSVSRISFADGRVIVWSEELGESQYPIETLDGITLFGRPTMTTPFIVEMLKRERDIQLFT
TDGHYQGRISTPDVSYAPRLRQQVHRTDDPAFCLSLSKRIVSRKILNQQALI------RA
HT-SGQDVAESIRTMKHSLAWVDRSGSLAELNGFEGNAAKAYFTALGHLVP-------QE
FAFQGRSTRPPLDAFNSMVSLGYSLLYKNIIGAIERHSLNAYIGFLHQDSRGHATLASDL
MEVWRAPIIDDTVLRLIADGVVDTRAFSKNSDTGAVFATREATRSIARAFGNRIARTATY
IKGDPHRYTFQYALDLQLQSLVRVIEAGHPSRLVDIDITSEPSGA
>Mycobacterium_bovis_AF2122-97_Locus
------------------------------------------------------------
------------------------------------------------------------
------------------------------------------------------------
-----------------------------------------------------MVQLYVS
DSVSRISFADGRVIVWSEELGESQYPIETLDGITLFGRPTMTTPFIVEMLKRERDIQLFT
TDGHYQGRISTPDVSYAPRLRQQVHRTDDPAFCLSLSKRIVSRKILNQQALI------RA
HT-SGQDVAESIRTMKHSLAWVDRSGSLAELNGFEGNAAKAYFTALGHLVP-------QE
FAFQGRSTRPPLDAFNSMVSLGYSLLYKNIIGAIERHSLNAYIGFLHQDSRGHATLASDL
MEVWRAPIIDDTVLRLIADGVVDTRAFSKNSDTGAVFATREATRSIARAFGNRIARTATY
IKGDPHRYTFQYALDLQLQSLVRVIEAGHPSRLVDIDITSEPSGA
>Mycobacterium_africanum_str._25_Locus
------------------------------------------------------------
------------------------------------------------------------
------------------------------------------------------------
-----------------------------------------------------MVQLYVS
DSVSRISFADGRVIVWSEELGESQYPIETLDGITLFGRPTMTTPFIVEMLKRERDIQLFT
TDGHYQGRISTPDVSYAPRLRQQVHRTDDPAFCLSLSKRIVSRKILNQQALI------RA
HT-SGQDVAESIRTMKHSLAWVDRSGSLAELNGFEGNAAKAYFTALGHLVP-------QE
FAFQGRSTRPPLDAFNSMVSLGYSLLYKNIIGAIERHSLNAYIGFLHQDSRGHATLASDL
MEVWRAPIIDDTVLRLIADGVVDTRAFSKNSDTGAVFATREATRSIARAFGNRIARTATY
IKGDPHRYTFQYALDLQLQSLVRVIEAGHPSRLVDIDITSEPSGA
>Mycobacterium_canettii_Percy32_Locus
------------------------------------------------------------
------------------------------------------------------------
------------------------------------------------------------
-----------------------------------------------------MVQLYVS
DSVSRISFADGRVIVWSEELGESQYPIETLDGITLFGRPTMTTPFIVEMLKRERDIQLFT
TDGHYQGRISTPDVSYAPRLRQQVHRTDDPAFCLSLSKRIVSRKILNQQALI------RA
HT-SGQDVAESIRTMKHSLAWVDRSGSLAELNGFEGNAAKAYFTALGHLVP-------QE
FAFQGRSTRPPLDAFNSMVSLGYSLLYKNIIGAIERHSLNAYIGFLHQDSRGHATLASDL
MEVWRAPIIDDTVLRLIADGVVDTRAFSKNSDTGAVFATREATRSIARAFGNRIARTATY
IKGDPHRYTFQYALDLQLQSLVRVIEAGHPSRLVDIDITSEPSGA
>Mycobacterium_canettii_CIPT-140060008_Locus1
------------------------------------------------------------
------------------------------------------------------------
------------------------------------------------------------
-----------------------------------------------------MVQLYVS
DSVSRISFADGRVIVWSEELGESQYPIETLDGITLFGRPTMTTPFIVEMLKRERDIQLFT
TDGHYQGRISTPDVSYAPRLRQQVHRTDDPAFCLSLSKRIVSRKILNQQALI------RA
HT-SGQDVAESIRTMKHSLAWVDRSGSLAELNGFEGNAAKAYFTALGHLVP-------QE
FAFQGRSTRPPLDAFNSMVSLGYSLLYKNIIGAIERHSLNAYIGFLHQDSRGHATLASDL
MEVWRAPIIDDTVLRLIADGVVDTRAFSKNSDTGAVFATREATRSIARAFGNRIARTATY
IKGDPHRYTFQYALDLQLQSLVRVIEAGHPSRLVDIDITSEPSGA
>Mycobacterium_microti_ATCC_19422_Locus
------------------------------------------------------------
------------------------------------------------------------
------------------------------------------------------------
-----------------------------------------------------MVQLYVS
DSVSRISFADGRVIVWSEELGESQYPIETLDGITLFGRPTMTTPFIVEMLKRERDIQLFT
TDGHYQGRISTPDVSYAPRLRQQVHRTDDPAFCLSLSKRIVSRKILNQQALI------RA
HT-SGQDVAESIRTMKHSLAWVDRSGSLAELNGFEGNAAKAYFTALGHLVP-------QE
FAFQGRSTRPPLDAFNSMVSLGYSLLYKNIIGAIERHSLNACIGFLHQDSRGHATLASDL
MEVWRAPIIDDTVLRLIADGVVDTRAFSKNSDTGAVFATREATRSIARAFGNRIARTATY
IKGDPHRYTFQYALDLQLQSLVRVIEAGHPSRLVDIDITSEPSGA
>Mycobacterium_canettii_STB-K_Locus2_Reconstructed
------------------------------------------------------------
------------------------------------------------------------
------------------------------------------------------------
---------------------------------------------MVALIADSRRSLYLT
TVGTFVALDHDAFEVRRPELPAVRAPVRSIESIVCFGNVTLSTSAMARCAQDGIDVSWLT
HGGRFRFGLRAPTHGNVLLRMEQWRAAVDRDRCLDVAKPVVAAKLLNSRVVLLDAAKDRS
S--RSKQLRSAADELGGFAEQVKAARDLDTVRGLEGIGAKRYFAEWSSLLSP------QG
FFFTARIRRPPMDPVNALLSFGYAMLRTRCQAAAEHIGLDPQVGFLHPVRPGRPSLALDL
MEELRAPFVDRLVLTLINRRQLTTKSF-SSEPTGAWRLTDDGRATFLAAFDSHLRTAVSH
RVIEQ-DIERRKVPGLQALVLARYLR-GDLTHYFPYRTTGR----
>Mycobacterium_attenuatum_MK41_Locus
------------------------------------------------------------
------------------------------------------------------------
------------------------------------------------------------
----------------------------------------------MALIADKRRSLYLT
TVGTFVALDHDSFEVRRPDQPTVRAPVRSIESIVCFGNITLSTAVMARCAEDGIDVSWLT
SGGRFRFGLRVPTHGNVLLRMEQWRAAVDTDRCVDIARAIVAAKLLNTRVVLLDAAKDRS
S--HSKALREAGDELAVFAERARFAGDLDSLRGIEGIGAKRYFAEWSALLSP------EE
FEFAGRVRHPPLDPVNALLSFGYALLRTQCVAAAEHVGLDPQVGYLHPVRPGRPSLALDL
MEELRAPFVDRLVLTLINRRQLNKKSF-SVDPTGVWRLSDDSRATFLAAFDCHLRTAIPH
RVVDQ-DIERRKVPGLQALLLARHLR-GDLTHYFPYRTTGR----
>Mycobacterium_innocens_49_11_Locus1
------------------------------------------------------------
------------------------------------------------------------
------------------------------------------------------------
----------------------------------------------MALIADKRRSLYLT
TVGTFVALDHDSFEVRRPDQPTVRAPVRSIESIVCFGNITLSTAVMARCAEDGIDVSWLT
SGGRFRFGLRAPTHGNVLLRMEQWRAAVDTDRSVDIARTIVAAKLLNTRVVLLDAAKDRS
S--RSRALREAGDELAVFAERARFAGDLDSLRGIEGVGAKRYFAEWSALLSP------EG
FTFTGRVRHPPLDPVNALLSFGYALLRTQCVAAAEHVGLDPQVGFLHPVRPGRPSLALDL
MEELRAPFVDRLVLTLINRRQLSTKSF-GVDPTGVWRLSDDSRTTFLAAFDSHLRTAIQH
RVIDQ-DIERRKVPGLQALLLARHLR-GDLTHYFPYRTTGR----
>Mycobacterium_innocens_MK13_Locus1
------------------------------------------------------------
------------------------------------------------------------
------------------------------------------------------------
----------------------------------------------MALIADKRRSLYLT
TVGTFVALDHDSFEVRRPDQPTVRAPVRSIESIVCFGNITLSTAVMARCAEDGIDVSWLT
SGGRFRFGLRAPTHGNVLLRMEQWRAAVDTDRSVDIARTIVAAKLLNTRVVLLDAAKDRS
S--RSRALREAGDELAVFAERARFAGDLDSLRGIEGVGAKRYFAEWSALLSP------EG
FTFTGRVRHPPLDPVNALLSFGYALLRTQCVAAAEHVGLDPQVGFLHPVRPGRPSLALDL
MEELRAPFVDRLVLTLINRRQLSTKSF-GVDPTGVWRLSDDSRTTFLAAFDSHLRTAIQH
RVIDQ-DIERRKVPGLQALLLARHLR-GDLTHYFPYRTTGR----
>Mycobacterium_persicum_MK4_Locus
------------------------------------------------------------
------------------------------------------------------------
------------------------------------------------------------
----------------------------------------------MALIADKRRSLYLT
TVGTFVALDHDSFEVRRPDQPTVRAPVRSIESIVCFGNITLSTAVMARCAEDGIDVSWLT
SGGRFRFGLCAPTHGNVLLRMEQWRAAVDTDRSVDIARTIVAAKLLNSRVVLLDAAKDRS
S--HSKALREAGDELAIFAERARFAGDLDSLRGIEGIGAKRYFAEWSSLLSP------EG
FTFPGRVRHPPLDPVNALLSFGYALLRTQCVAAAEHVGLDPQVGYLHPVRPGRPSLALDL
MEELRAPFVDRLVLTLINRRQLSTKSF-SVDPTGAWRLRDDSRTTFLAAFDSHLRTAIPH
RVVDQ-DVERRKVPGLQALLLARHLR-GDLTHYFPYRTTGR----
>Mycolicibacter_longobardus_DSM_45394_Locus_Atypical
---------------MTTERVEIPISLVAHTVFCERRAWLE-AAGEQVINAQIEAGHAAH
SAVDNP---------RTDQLRTRSLDISHGALGLSGRCDVLRAAGSEAVSIVEYKSTPVR
RTARVTDANVIQLALQRMCLEASGIQVVSQEVYFTNHRRAVQVPLTTEDLQQANRWVATT
RQIIERKNAPAPLIDDPRCSSCSHVSICLPDEHN-----RTGTRRRVSVSDPHGDILHLT
SAGSRASLRSGRVIVARRSEEIASVPLERVVGMVVHGNVDISSALVREILWRGYTIVWCS
SSGRVVGSARSASSPNGLARVKQ--HVASEVGHLELAREFISSKVANQATQL------RR
N--AKTDVGRVVKTLRDIAQKCGHAADIPHLYGLEGEAAAFYFGNFSALLADGADPE-FA
KSWPGRTGRGAGDPLNVLLNYAYGLLLTDTIRALHACGLDPNAGFLHTAARNKPALALDL
MEEFRAPVADSTVVGMINNGEIVVSDL--PTAVGRRLLSDKARRALASAYQRRVQQEFKH
PVFGY-AVSWRRAMEVQARMILGMLD-GTSKRYTGIRTR------
>Mycolicibacterium_hassiacum_DSM_44199_Locus2_Atypical
--------------MQSQDASSLPISLVAHTVFCPRRAWLE-AAGEKTDTDQVSAGVLAH
HRVDVR---------EERNRGHRAVDIYHSSLGLTGRCDLLSEQPDGTVKIIEYKATPVR
RRPSITEAMRVQLALQRMCLEDMGIHVSEQAVHFVSHHTTVPVSLTEEDFEAATRYVHET
RQICEAPTAPEPLEDDPRCTRCSHIDVCLPGEAP-----RAHVIRRITVSDPDSQVVHLV
TQGSRAALSKGRMVVRSGGEELATLPVERIQGLVVYGNVDLSSALIREMCWRDLTIVWCS
GTGRVWGWSRSAHSSNGLQRVRQ--HEASAQGRLGLAREFVAAKIANQATLL------RR
S----IGPTDAVKLLRASQRAAEKAQTIDQLRGIEGNAAAVYFSMFPAMLSPEKRAD-FE
ARWPGRSGRGATDPLNVALNFVYGILTAEAIRAIAACGLDPHAGFLHSSSRNKPALALDL
MEEFRAPVADSVVIRAVNNGELTAASF--SEALGSCRLTEKGRKKLIAGFEQRIQTQFRH
PVVKY-TTTWRRALEIQARMILKYID-GSQNRYVGITTR------
>Mycobacterium_shinjukuense_JCM_14233_Locus_Unannotated
----------------MTAPDPLPISLVSHHVFCPRRAWLE-AAGEQTDTYQMSVGELSH
RATDNPA--------NSRGGRHRSVDIAHPAWGITGRADAVEDH-DGSLRVVEYKATPVR
REAEPTDTMRVQLALQSACLEAMGHTVVEHGVYFTTHHKYVPVALSTKDFDAARAEVSKT
RATLQSSTAPAPLEDDPRCMRCSHVGVCLPEERA-----QNPVIRRIHAADPDSQIIHLA
TSGSRASIRHGRLCVSARGEEVASFPLERVSGLVVHGNIDLSSALIRELLWRGLTIVWCS
GTGRVIGWGHTANTPNGLARVRQ--HQASAEGRLALAREFIGAKIANQATLL------RR
N----GDAPATVSYLRMLQRTALSAETLGALYGFEGEAAARYFASFSTMLRPRQAEV-FL
ARWPGRAGRGALDPLNVALNFVYGVLVAETIRAVAACGLDPHAGFLHSSNRNKPALALDL
MEEFRAPLGDAVVLTAINNGEITESGF--SSALGSCRLRDSGRKALLSAYERRLATEFTH
PVFKY-KVTWRRAIEVQARMVLGYID-GSQAKYTGVATR------
>Mycobacterium_heckeshornense_JCM_15655_Locus
--------------------MLI-------------------------------------
--------ALEMPSRAGTVSTSTIVIVPARKA----------------------------
---------------------------------FSLFTRR--------------------
-----SPKTDLPRIQA-KCPRCSLVGICLPDEINTLADRTERPRRRLIPSDRAARPLYVT
EQGAYVSVRRGRVEVRKDGLDLASVRLIDVSQLCLIGNVQVSTQAFRAFFANDIPVCFFT
FGGWLAGIAEGLPSKNVDLRRRQ--VIVGSRGGLEVARRFVAGKITNSRTLL------RR
N--SREDVRQIVDRLKELQLLAGRSDSLQELLGLEGAAARDYFGAFGAMLRPDLRLPGSP
FTFEGRNRRPPRDAVNALLSYVYGLLVKDLTATTLAVGFDPYIGLFHRPRFGRPALALDL
AEEFRPLVGDSVVLQVLNNGEVGSRDF--VVRAGSVALSSEGRRAVLAAYERRLDITITH
PWFGY-KISYRRLFEVQARILAAYLT-GEVPEYTPIITR------
>Mycolicibacterium_hassiacum_DSM_44199_Locus1_Atypical
MNETERGMPSTGAPSSSAIPEHIPARMLNEFVYCPRLFYLEWVDDRWADSADTEQGRFTH
RASDRREGSLPDPEFAAILKNVSSVRIQSDRLGLVAVIDRVEGE-DGYVCPVDIKKGRPD
PDGLPWPADRVQALAQAALLKDAGYRVRKAVLYYAETHQRVDVPVTPEGLDEVTEIAARA
REVACRPRPPLPLVHSPKCPRCSLLGLCLPDETNALLARDDLPVRTIVPRDPDHRPLYVT
EQGAYVGVRSGRLRITKDREELAEVRLIDVAQLCVYGNVQVSTQALSELWARGTPVLWFS
YGGWLRGWAQGEMSKYVELRRRQ--TAVHAQGGFDIARQLIVGKIKNSRTLL------RR
N--ARADVSAELAQLGRLAERAATADSASSLLGIEGAAARIYFSAFPRMIAPEFAT--AE
FDTNGRKRRPAPDPINALLGFTYSLLLKDMVATCLGVGLDPYLGVYHRPRYGRPALALDL
MEEFRPLIADSVVINALNNGEVSSTSF--SRKGRAVWLTAQGRKAVMRAYERRLDTRVRH
PIFKY-QVTYRRVMDIQARIAAAVMV-GEIEQYSPMTTR------
>Mycobacterium_sp._SM1_Locus2_ISL3_Disrupted
MDE-----------------DLLPARMVNEFVYCPRLFYIEWVEARFADSDDTRVGQQIH
RRVDTETGAAPLPD-EGQLRTARSVMLSSQELGVIAKIDVIEGI-DGSVIPIDYKKGEPQ
ADGTPWPSDEVQVCIQGMILRHNGYRSDRAELYYAKSRRRVAVELTPERLAGAADIVVAA
RRVAQQAAAPLPLVNSPKCVRCSLVGLCLPDETNALLARQEQQPRRLVPRDPDQRPVYVT
EPGSFVGVRSARLEVTRDKEKIASFRLIDVQQLVVFGRVQVSTQALHECFAREIPVLWMS
TGGWLQGFAVGQLSRYVEVRRRQ--TAAHAQGGNRLAQHMIAGKIANCRTLL------RR
D--ARADVAATVAMLKQLSADARECDNFSALLGVEGTAARLYFAAFPNMLSDACSEFASQ
FSVLGRNRRPPPDPLNALLSFCYSMLIKDVVAVTIGVGLDPYLGVFHRSRYGRPALALDL
AEEFRPLIADSVVIRVVNNGEIGPHDF--IRRAGAVALTSEGRKRVLKAYERRLETKIRH
PIFGY-KISYRRVLDVQARLLAAVLV-GELPEYVPMVTR------
>Mycobacterium_innocens_49_11_Locus2
MDE-----------------DLLPARMINEFVYCPRLFYLEWVEGRFAESDDTRIGQQVH
RRVDTETGAAPLPE-EGELTAARSVMLSSQELGVIAKIDVIEGI-DGSVVPIDYKKGEPQ
ADGTPWPSDEVQACIQGMVLRDNGYRSDRAELYYATPRRRVSVELTAERLSRVTNIVAAA
RKVAQQSAAPLPLVNSPKCVRCSLVGLCLPDETNALLARQEQRPRRLVPRDPDQRPVYVT
EPGSFVGVHSARLEVTRDKEKIASFRLIDVQQLVVFGRVQVSTQALHECFARDIPVLWMS
TGGWLQGFAVGQISRYVEVRRRQ--TAAHAQGGNGLAQRMIAGKIANCRTLL------RR
N--ARGDVATTVAALKQLSSSARECGDFAGLLGIEGTAARLYFSEFAKMLSNPCAEFAAQ
FSVLGRNRRPPPDPLNALLSFCYSMLTKDLVAVIVGVGLDPYLGVFHRSRYGRPALALDL
AEEFRPLIADSVVVGVLNNGEIGPRDF--IRRAGAVALTGQGRKTVLKAYERRLETKIRH
PVFGY-QVSYRRVLDVQARILAAVLV-GELPEYIPMVTR------
>Mycobacterium_innocens_MK13_Locus2
MDE-----------------DLLPARMINEFVYCPRLFYLEWVEGRFAESDDTRIGQQVH
RRVDTETGAAPLPE-EGELTAARSVMLSSQELGVIAKIDVIEGI-DGSVVPIDYKKGEPQ
ADGTPWPSDEVQACIQGMVLRDNGYRSDRAELYYATPRRRVSVELTAERLSRVTNIVAAA
RKVAQQSAAPLPLVNSPKCVRCSLVGLCLPDETNALLARQEQRPRRLVPRDPDQRPVYVT
EPGSFVGVHSARLEVTRDKEKIASFRLIDVQQLVVFGRVQVSTQALHECFARDIPVLWMS
TGGWLQGFAVGQISRYVEVRRRQ--TAAHAQGGNGLAQRMIAGKIANCRTLL------RR
N--ARGDVATTVAALKQLSSSARECGDFAGLLGIEGTAARLYFSEFAKMLSNPCAEFAAQ
FSVLGRNRRPPPDPLNALLSFCYSMLTKDLVAVIVGVGLDPYLGVFHRSRYGRPALALDL
AEEFRPLIADSVVVGVLNNGEIGPRDF--IRRAGAVALTGQGRKTVLKAYERRLETKIRH
PVFGY-QVSYRRVLDVQARILAAVLV-GELPEYIPMVTR------
>Mycobacterium_gastri_Wayne_Locus_Reconstructed
MDE-----------------DLLPARMINEFVYCPRLFYLEWVEGRFADSDDTRVGQQVH
RRVDTETGAAPLPE-EGELTAARSVTLSSEELGVIAKIDVIEGI-DGSVVPIDYKKGEPQ
ADGTPWPSDEVQACIQGMVLRDNGYRSDRAELYYATPRRRVSVELTPERLARVTDVVAAA
RKVAQQSSAPLPLVNSPKCTRCSLVGLCLPDETNALLARQEQQPRRLVPRDPDQRPVYVT
EPGSFVGVRSARLEVARDKEKIASFRLIDVQQLVVFGRVQISTQALHECFARDIPVLWMS
TGGWLQGFAVGQISRYVEVRRRQ--TAAHAQGGNGLAQRMIAGKIANCRTLL------RR
N--ARADVAATVAALKQLSASARECDDFASLLGIEGTAARLYFSEFAKMLSNACGEFAAQ
FSALGRNRRPPPDPLNALLSFCYSMLTKDLVAVIVGVGLDPYLGVFHRSRYGRPALALDL
AEEFRPLIADSVVVGVLNNGEIGPRDF--IRRAGAVALTSQGRKTVLKAYERRLETKIRH
PVFGY-QISYRRVLDVQARLLAAVLV-GELPEYVPMVTR------
>Mycobacterium_ostraviense_1010001458_Locus
MDE-----------------DLLPARMINEFVYCPRLFYLEWVEGRFADSDDTRVGQQVH
RRVDTETGAAPLPE-EGELTAARSVTLSSQELGVIAKIDVIEGI-DGSVVPIDYKKGEPQ
ADGTPWPSDEVQACIQGMVLRDNGYRSDRAELYYATPRRRVSVELTSERLARVTDVVAAA
RKVAQQSSAPLPLVNSPKCVRCSLVGLCLPDETNALLARQEQPPRRLVPRDPDQRPVYIT
EPGSFVGVRSARLEVTRDKEKIASFRLIDVQQLVVFGRVQVSTQALHECFARDIPVLWMS
TGGWLQGFAVGQISRYVEVRRRQ--TAAHAQGGNGLAQRMIAGKIANCRTLL------RR
N--TRADVAATVAALKQLSASAGECDDFAALLGIEGAAARLYFSEFAKMLSNSCGEVAAQ
FSVLGRNRRPPPDPLNALLSFCYSMLTKDLVAVIVGVGLDPYLGVFHRSRYGRPALALDL
AEEFRPLIADSVVIGVLNNGEIGPRDF--IRRAGAVALTSQGRKTVLKAYERRLETKIRH
PVFGY-QVSYRRVLDVQARILAAVLV-GELPEYVPMVTR------
>Mycobacterium_ostraviense_241-15_Locus
MDE-----------------DLLPARMINEFVYCPRLFYLEWVEGRFADSDDTRVGQQVH
RRVDTETGAAPLPE-EGELTAARSVTLSSQELGVIAKIDVIEGI-DGSVVPIDYKKGEPQ
ADGTPWPSDEVQACIQGMVLRDNGYRSDRAELYYATPRRRVSVELTSERLARVTDVVAAA
RKVAQQSSAPLPLVNSPKCVRCSLVGLCLPDETNALLARQEQPPRRLVPRDPDQRPVYIT
EPGSFVGVRSARLEVTRDKEKIASFRLIDVQQLVVFGRVQVSTQALHECFARDIPVLWMS
TGGWLQGFAVGQISRYVEVRRRQ--TAAHAQGGNGLAQRMIAGKIANCRTLL------RR
N--TRADVAATVAALKQLSASAGECDDFAALLGIEGAAARLYFSEFAKMLSNSCGEVAAQ
FSVLGRNRRPPPDPLNALLSFCYSMLTKDLVAVIVGVGLDPYLGVFHRSRYGRPALALDL
AEEFRPLIADSVVIGVLNNGEIGPRDF--IRRAGAVALTSQGRKTVLKAYERRLETKIRH
PVFGY-QVSYRRVLDVQARILAAVLV-GELPEYVPMVTR------
>Mycobacterium_riyadhense_MR-246_Locus
MDE-----------------DLLPARMVNEFVYCPRLFYLEWVEGRFADSDDTRVGHQVH
RRVDTEAGAAPLPD-EGELTAARSVMLSSQELGVIAKIDVIEGV-DGSVVPIDYKKGEPQ
ADGTPWPSDEVQACIQAMVLRDNGYRCDRAELYYATPRRRVSVELTSERLARVTDIVATA
RTVAQQSAAPLPLVNSPKCVRCSLVGLCLPDETNALLARQEQQPRRLVPRDPDQRPVYVT
EPGSFVGVRSARLEVTRDKEKIGSFRLIDVQQVVVFGRVQVSTQALHECFAREIPVMWMS
TGGWLQGFAVGQLSGYVEVRRRQ--TAAHAQGGNGLAQRMIAGKIANCRTLL------RR
N--ARTDVAATVAALKQLSADARECDNFAGLLGIEGTAARLYFAEFPKMLSDACVEFAAQ
FSALGRNRRPPPDPVNALLSFCYSMLTKDLVAVIVGVGLDPYLGVFHRSKYGRPALALDL
AEEFRPLIADSVVIGVLNNGEIGPRDF--IRRAGAVALTNQGRRTVLRAYERRLETKIRH
PVFGY-QISYRRILDVQARLLAAVLV-GELPEYVPMVTR------
>Mycobacterium_riyadhense_MR-1023_Locus
MDE-----------------DLLPARMVNEFVYCPRLFYLEWVEGRFADSDDTRVGHQVH
RRVDTEAGAAPLPD-EGELTAARSVMLSSQELGVIAKIDVIEGV-DGSVVPIDYKKGEPQ
ADGTPWPSDEVQACIQAMVLRDNGYRCDRAELYYATPRRRVSVELTSERLARVTDIVATA
RTVAQQSAAPLPLVNSPKCVRCSLVGLCLPDETNALLARQEQQPRRLVPRDPDQRPVYVT
EPGSFVGVRSARLEVTRDKEKIGSFRLIDVQQVVVFGRVQVSTQALHECFAREIPVMWMS
TGGWLQGFAVGQLSGYVEVRRRQ--TAAHAQGGNGLAQRMIAGKIANCRTLL------RR
N--ARTDVAATVAALKQLSADARECDNFAGLLGIEGTAARLYFAEFPKMLSDACVEFAAQ
FSALGRNRRPPPDPVNALLSFCYSMLTKDLVAVIVGVGLDPYLGVFHRSKYGRPALALDL
AEEFRPLIADSVVIGVLNNGEIGPRDF--IRRAGAVALTNQGRRTVLRAYERRLETKIRH
PVFGY-QISYRRILDVQARLLAAVLV-GELPEYVPMVTR------
>Mycobacterium_canettii_STB-K_Locus1
MDE-----------------DLLPARMVNEFVYCPRLFYLEWVEGRFADSDDTRVGQQVH
RRVDTEAGAAPLPD-EGELTAARSVMLSSQELGVIAKIDVIEGI-DGSVVPIDYKKGEPQ
PDGTPWPSDEVQACIQAMVLRNNGYCCDRTELYYATPRRRVSIDLTPERLAWVTDTVAAA
RNVAQQSSAPLPLVNSPKCVRCSLVGLCLPDETNALLARQEQQPRRLVPRDPDQRPVYVT
EPGSFVGVRSARLEVTRDKEKIGSFRLIDVQQVVVFGRVQVSTQALHECFAREIPVMWMS
TGGWLQGFAVGQLSRYVEVRRRQ--TAAHAQGGNGMAQRMIAGKIANCRTLL------RR
N--ARTDVAATVAALKQLSLQARESDNFAGLLGIEGTAARLYFAEFPKMLSDACAEFAVQ
FSVLGRNRRPPTDPVNALLSFCYSMLTKDLVAVIVGVGLDPYLGVYHRSRYGRPALALDL
AEEFRPLIADSVVVGVLNNGEIGPHDF--IRRAGAVALTSQGRKTVLKAYERRLETKIRH
PVFGY-QISYRRVLDVQARLLAAVLV-GELPEYVPMVTR------
>Mycobacterium_canettii_CIPT_140070013_STB-H_Locus
MDE-----------------DLLPARMVNEFVYCPRLFYLEWVEGRFADSDDTRVGQQVH
RRVDTEAGAAPLPD-EGELTAARSVMLSSQELGVIAKIDVIEGI-DGSVVPIDYKKGEPQ
PDGTPWPSDEVQACIQAMVLRNNGYCCDRTELYYATPRRRVSIDLTPERLAWVTDTVAAA
RNVAQQSSAPLPLVNSPKCVRCSLVGLCLPDETNALLARQEQQPRRLVPRDPDQRPVYVT
EPGSFVGVRSARLEVTRDKEKIGSFRLIDVQQVVVFGRVQVSTQALHECFAREIPVMWMS
TGGWLQGFAIGQLSGYVEVRRRQ--TVAHAQGGNGLAQRMIAGKIANCRTLL------RR
N--ARTDVAATVAALKRLSVDARECDNFAGLLGIEGTAARLYFAEFPKMLSAACAEIAAQ
FSVLGRNRRPPPDPVNALLSFCYSMLTKDLVAVIVGVGLDPYLGVYHRSRYGRPALALDL
AEEFRPLIADSVVVGVLNNGEIGPHDF--IRRAGAVALTSQGRKTVLKAYERRLETKIRH
PVFGY-QISYRRVLDVQARLLAAVLV-GELPEYVPMVTR------
>Mycobacterium_canettii_CIPT-140070002_STB-E_Locus
MDE-----------------DLLPARMVNEFVYCPRLFYLEWVEGRFADSDDTRVGQQVH
RRVDTEAGAAPLPD-EGELTAARSVMLSSQELGVIAKIDVIEGI-DGSVVPIDYKKGEPQ
PDGTPWPSDEVQACIQAMVLRNNGYCCDRTELYYATPRRRVSIDLTPERLAWVTDTVAAA
RNVAQQSSAPLPLVNSPKCVRCSLVGLCLPDETNALLARQEQQPRRLVPRDPDQRPVYVT
EPGSFVGVRSARLEVTRDKEKIGSFRLIDVQQVVVFGRVQVSTQALHECFAREIPVMWMS
TGGWLQGFAIGQLSGYVEVRRRQ--TVAHAQGGNGLAQRMIAGKIANCRTLL------RR
N--ARTDVAATVAALKRLSVDARECDNFAGLLGIEGTAARLYFAEFPKMLSAACAEIAAQ
FSVLGRNRRPPPDPVNALLSFCYSMLTKDLVAVIVGVGLDPYLGVYHRSRYGRPALALDL
AEEFRPLIADSVVVGVLNNGEIGPHDF--IRRAGAVALTSQGRKTVLKAYERRLETKIRH
PVFGY-QISYRRVLDVQARLLAAVLV-GELPEYVPMVTR------
>Mycobacterium_canettii_NLA000701671_Locus
MDE-----------------DLLPARMVNEFVYCPRLFYLEWVEGRFADSDDTRVGQQVH
RRVDTEAGAAPLPD-EGELTAARSVMLSSQELGVIAKIDVIEGI-DGSVVPIDYKKGEPQ
PDGTPWPSDEVQACIQAMVLRNNGYCCDRTELYYATPRRRVSIDLTPERLAWVTDTVAAA
RNVAQQSSAPLPLVNSPKCVRCSLVGLCLPDETNALLARQEQQPRRLVPRDPDQRPVYVT
EPGSFVGVRSARLEVTRDKEKIGSFRLIDVQQVVVFGRVQVSTQALHECFAREIPVMWMS
TGGWLQGFAIGQLSGYVEVRRRQ--TVAHAQGGNGLAQRMIAGKIANCRTLL------RR
N--ARTDVAATVAALKRLSVDARECDNFAGLLGIEGTAARLYFAEFPKMLSAACAEIAAQ
FSVLGRNRRPPPDPVNALLSFCYSMLTKDLVAVIVGVGLDPYLGVYHRSRYGRPALALDL
AEEFRPLIADSVVVGVLNNGEIGPHDF--IRRAGAVALTSQGRKTVLKAYERRLETKIRH
PVFGY-QISYRRVLDVQARLLAAVLV-GELPEYVPMVTR------
>Mycobacterium_canettii_Percy525_Locus
MDE-----------------DLLPARMVNEFVYCPRLFYLEWVEGRFADSDDTRVGQQVH
RRVDTEAGAAPLPD-EGELTAARSVMLSSQELGVIAKIDVIEGI-DGSVVPIDYKKGEPQ
PDGTPWPSDEVQACIQAMVLRNNGYCCDRTELYYATPRRRVSIDLTPERLAWVTDTVAAA
RNVAQQSSAPLPLVNSPKCVRCSLVGLCLPDETNALLARQEQQPRRLVPRDPDQRPVYVT
EPGSFVGVRSARLEVTRDKEKIGSFRLIDVQQVVVFGRVQVSTQALHECFAREIPVMWMS
TGGWLQGFAIGQLSGYVEVRRRQ--TVAHAQGGNGLAQRMIAGKIANCRTLL------RR
N--ARTDVAATVAALKRLSVDARECDNFAGLLGIEGTAARLYFAEFPKMLSAACAEIAAQ
FSVLGRNRRPPPDPVNALLSFCYSMLTKDLVAVIVGVGLDPYLGVYHRSRYGRPALALDL
AEEFRPLIADSVVVGVLNNGEIGPHDF--IRRAGAVALTSQGRKTVLKAYERRLETKIRH
PVFGY-QISYRRVLDVQARLLAAVLV-GELPEYVPMVTR------
>Mycobacterium_canettii_CIPT-140060008_Locus2
MDE-----------------DLLPARMVNEFVYCPRLFYLEWVEGRFADSDDTRVGQQVH
RRVDTEAGAAPLPD-EGELTAARSVMLSSQELGVIAKIDVIEGI-DGSVVPIDYKKGEPQ
PDGTPWPSDEVQACIQAMVLRNNGYCCDRTELYYATPRRRVSIDLTPERLAWVTDTVAAA
RNVAQQSSAPLPLVNSPKCVRCSLVGLCLPDETNALLARQEQQPRRLVPRDPDQRPVYVT
EPGSFVGVRSARLEVTRDKEKIGSFRLIDVQQVVVFGRVQVSTQALHECFAREIPVMWMS
TGGWLQGFAIGQLSGYVEVRRRQ--TVAHAQGGNGLAQRMIAGKIANCRTLL------RR
N--ARTDVAATVAALKRLSVDARECDNFAGLLGIEGTAARLYFAEFPKMLSAACAEIAAQ
FSVLGRNRRPPPDPVNALLSFCYSMLTKDLVAVIVGVGLDPYLGVYHRSRYGRPALALDL
AEEFRPLIADSVVVGVLNNGEIGPHDF--IRRAGAVALTSQGRKTVLKAYERRLETKIRH
PVFGY-QISYRRVLDVQARLLAAVLV-GELPEYVPMVTR------
